# Supplementary material for: Succession of pit mud archaeal communities and metabolic networks: the hidden key to the unique flavor of strong-flavor Baijiu
Source: Appl Environ Microbiol. 2026 Apr 20;92(5):e00099-26. doi: 10.1128/aem.00099-26 (PMC13188890; doi:10.1128/aem.00099-26)
Supplement: Supplemental material — KEGG prediction analysis data. [file aem.00099-26-s0001.xlsx]

## Sheet: prediction_pathway.L2
KEGG Prediction Analysis Data
Level2	Level1	AD	AM	AT	BD	BM	BT	CD	CM	CT
Aging	Organismal Systems	51155.3	38592.2	49320.1	41415.1	42513.3	36587.7	38934.1	29943.8	37641.3
Amino acid metabolism	Metabolism	1.79344e+06	1.38286e+06	1.75152e+06	1.5425e+06	1.57283e+06	1.3365e+06	1.40367e+06	1.15968e+06	1.48402e+06
Biosynthesis of other secondary metabolites	Metabolism	336824	274269	329299	302425	306684	262261	268092	223898	279524
Cancer: overview	Human Diseases	78642	56040.6	81946.9	88102.2	75455.1	57825.7	56019.7	43427.6	62079.3
Cancer: specific types	Human Diseases	2.33	17.22	130.06	28.01	669.21	49.83	97.67	4.33	87.56
Carbohydrate metabolism	Metabolism	1.86518e+06	1.50194e+06	1.89387e+06	1.93407e+06	1.75833e+06	1.5285e+06	1.5213e+06	1.34873e+06	1.65887e+06
Cardiovascular disease	Human Diseases	22273.8	18657.1	23406.2	27158.4	26902.7	17372	15575.1	12321.1	17543.1
Cell growth and death	Cellular Processes	80133.1	71130.7	82733.2	90627.3	85558	72289.6	70445.4	64326.4	74379
Cell motility	Cellular Processes	35415.1	33178.1	36237.2	47446.4	47592.7	27121.1	20604.4	17295.6	34786.2
Cellular community - eukaryotes	Cellular Processes	12867.5	9796.57	12385.2	10493	11156.7	9323.7	9857.14	8035.8	10398.4
Cellular community - prokaryotes	Cellular Processes	191424	149273	195694	202700	181172	148578	151155	126178	166963
Circulatory system	Organismal Systems	0.011	17.12	217.35	0.011	20.31	0.34	187.76	6.66	168.89
Development and regeneration	Organismal Systems	0.011	0.44	0.53	0.011	0.11	0.011	0.011	0.011	0.011
Digestive system	Organismal Systems	12984.9	10116.9	12306.8	10616	11932.8	9534.01	9933.55	7737.65	10403.6
Drug resistance: antimicrobial	Human Diseases	16983	11135.1	16758.3	13658.7	10786.8	12635	14169.9	11865.3	14195.5
Drug resistance: antineoplastic	Human Diseases	64804.9	52445.3	63682.6	59825.5	58105.2	50829.3	51444.8	42837.7	54372.6
Endocrine and metabolic disease	Human Diseases	47066.1	34717.9	46258.2	40403.8	38739.7	34333.6	36535.7	29453.9	37200.9
Endocrine system	Organismal Systems	87507.1	67657.5	90445.9	97998.6	87248.3	67609.9	66152	54693.2	73579.9
Energy metabolism	Metabolism	1.79759e+06	1.38901e+06	1.77851e+06	1.66148e+06	1.58551e+06	1.37602e+06	1.41996e+06	1.19984e+06	1.5202e+06
Environmental adaptation	Organismal Systems	21513.7	15459.3	21863.1	19751.1	17632.2	16275.2	17034.2	14587.4	18932.9
Excretory system	Organismal Systems	6.99	87.46	214.91	95.67	229.56	127.83	738.08	1102.16	1766.78
Folding, sorting and degradation	Genetic Information Processing	432319	351512	426910	394072	394787	340469	351637	296995	364723
Global and overview maps	Metabolism	1.09814e+07	8.53882e+06	1.08099e+07	9.90835e+06	9.71597e+06	8.39307e+06	8.66532e+06	7.28575e+06	9.19326e+06
Glycan biosynthesis and metabolism	Metabolism	104123	92885.3	103058	94695.6	88201.1	97492.1	100972	98290.1	100922
Immune disease	Human Diseases	8.67	0.22	0.73	0.011	0.22	0.011	0.011	0.011	0.33
Immune system	Organismal Systems	9407.99	8854.44	11141.4	16657.4	15191.1	8179.82	5720.5	4307.62	7205.11
Infectious disease: bacterial	Human Diseases	116104	91774.4	113009	97242	102329	87314.4	92060.8	75898.1	96053.1
Infectious disease: parasitic	Human Diseases	13860	13672.7	16063.6	22745.7	17149.4	15496.1	13813.7	15181	17527.7
Infectious disease: viral	Human Diseases	95218.3	73154.9	93942	88734.9	88106.5	70804.2	71637.4	58559.6	77548.7
Lipid metabolism	Metabolism	164804	137409	162895	150862	152140	135173	138303	121395	142847
Membrane transport	Environmental Information Processing	328744	250136	332801	338874	303722	248000	252480	212430	284541
Metabolism of cofactors and vitamins	Metabolism	1.08575e+06	848782	1.07099e+06	979099	975970	833871	860968	725392	919864
Metabolism of other amino acids	Metabolism	166691	136402	161722	138945	137255	132435	136917	113648	138094
Metabolism of terpenoids and polyketides	Metabolism	196696	144878	189373	157765	164422	139206	149493	120720	157878
Nervous system	Organismal Systems	34735.2	25478.5	35513.2	34910.1	33088.7	26530.8	28009.6	23160.9	29205
Neurodegenerative disease	Human Diseases	77835.1	59057.8	78197.4	72256.6	70334.4	57952.2	59545.9	48921.8	64656.1
Nucleotide metabolism	Metabolism	639974	511982	628775	578935	584896	495043	505344	429871	537512
Replication and repair	Genetic Information Processing	506934	405543	505523	489070	478275	393445	397300	332790	434449
Sensory system	Organismal Systems	0.011	0.011	0.011	0.011	0.011	0.17	43.61	3.33	18.55
Signal transduction	Environmental Information Processing	324633	256706	324438	318697	305536	248476	248347	206027	273755
Substance dependence	Human Diseases	0.011	0.88	22.02	0.011	0.011	0.34	87.22	6.66	37.1
Transcription	Genetic Information Processing	213789	158779	205273	169828	180831	151125	161363	131099	173234
Translation	Genetic Information Processing	1.47465e+06	1.12498e+06	1.41978e+06	1.20303e+06	1.26803e+06	1.07521e+06	1.1331e+06	934555	1.1995e+06
Transport and catabolism	Cellular Processes	77252.6	61638.6	74920.9	65303.5	67128.9	59271	61309	51417.9	62911.8
Xenobiotics biodegradation and metabolism	Metabolism	305924	224589	296627	242798	239210	219166	233658	184164	245837
